# Supplementary material for: Construction and analysis of telomere-to-telomere genomes for 2 sweet oranges: Longhuihong and Newhall (Citrus sinensis)
Source: Gigascience. 2024 Nov 26;13:giae084. doi: 10.1093/gigascience/giae084 (PMC11590112; doi:10.1093/gigascience/giae084)
Supplement: giae084_supplement_Files [file giae084_supplement_files.zip]

Archive with 2 entries (2 files):
- Supplementary Figure 1_5.pdf
- Supplementary Tables 1-10.xlsx
