# Supplementary material for: Construction and analysis of telomere-to-telomere genomes for 2 sweet oranges: Longhuihong and Newhall (Citrus sinensis)
Source: Gigascience. 2024 Nov 26;13:giae084. doi: 10.1093/gigascience/giae084 (PMC11590112; doi:10.1093/gigascience/giae084)
Supplement: giae084_supplement_Files [file giae084_supplement_files.zip › Supplementary Tables 1-10.xlsx]

## Sheet: Table S1
Supplementary Table 1. Statistics of Hi-C assembly results for the Newhall and LHH genomes
	Citrus sinensis Newhall				Citrus sinensis LHH
Group	Cluster number	Cluster length (bp)	Order number	Order length (bp)	Cluster number	Cluster length (bp)	Order number	Order length (bp)
Chr01	1	29705174	1	29705174	1	29700084	1	29700084
Chr02	1	36765383	1	36765383	1	36912720	1	36912720
Chr03	1	39303350	1	39303350	1	39313003	1	39313003
Chr04	1	41564761	1	41564761	1	43338430	1	43338430
Chr05	3	49451094	1	49404274	1	50843257	1	50843257
Chr06	18	27743032	2	25455066	1	26344614	1	26344614
Chr07	1	36843244	1	36843244	1	40811463	1	40811463
Chr08	6	39358190	2	38846164	3	36251596	2	36215994
Chr09	1	36738443	1	36738443	1	35040230	1	35040230
Total (Ratio %)	33 (23.57)	337,472,671 (97.44)	11 (33.33)	334,625,859 (99.16)	11 (50.00)	338,555,397(99.49)	10 (90.91)	338,519,795 (99.99)

## Sheet: Table S2
Supplementary Table 2. Telomere location information for Newhall and LHH genomes
	Citrus sinensis Newhall							Citrus sinensis LHH
Chr	Chr length (bp)	Upstream start (bp)	Upstream end (bp)	Upstream length (bp)	Downstream start (bp)	Downstream end (bp)	Downstream length (bp)	Chr length (bp)	Upstream start (bp)	Upstream end (bp)	Upstream length (bp)	Downstream start (bp)	Downstream end (bp)	Downstream length (bp)
Chr01	29705174	1	13527	13527	29702061	29705174	3114	29700084	1	2716	2716	29698225	29700084	1860
Chr02	36765383	1	8286	8286	36765021	36765383	363	36912720	51	10002	9952	36906570	36912720	6151
Chr03	39303350	1	1846	1846	39294866	39303350	8485	39313003	127	4113	3987	39309769	39312953	3185
Chr04	41564761	1	2897	2897	41559023	41564761	5739	43338430	22	1501	1480	43333557	43338412	4856
Chr05	49404274	1	6127	6127	49398983	49404274	5292	50843257	1	20652	20652	50839482	50843257	3776
Chr06	25455166	1	1964	1964	-	-	-	26344614	53	7775	7723	-	-	-
Chr07	36843244	-	-	-	36834316	36842877	8562	40811463	1	1598	1598	40801922	40811413	9492
Chr08	38846264	1	3853	3853	-	-	-	36216094	-	-	-	36207946	36216094	8149
Chr09	36738443	1	7650	7650	36735420	36738443	3024	35040230	52	3361	3310	35035208	35040213	5006

## Sheet: Table S3
Supplementary Table 3. Centromere location information for Newhall and LHH genomes
	Citrus sinensis Newhall			Citrus sinensis LHH
Chr	Chromosome length (bp)	Start (bp)	End (bp)	Chromosome length (bp)	Start (bp)	End (bp)
Chr01	29705174	6300001	12000000	29700084	6300001	12000000
Chr02	36765383	14900000	16100000	36912720	14900000	16100000
Chr03	39303350	23400001	29100000	39313003	23400001	29100000
Chr04	41564761	16200001	21900000	43338430	18000001	23700000
Chr05	49404274	25800001	31500000	50843257	26100001	31800000
Chr06	25455166	20170000	20820000	26344614	15900001	21600000
Chr07	36843244	13200001	18900000	40811463	17100001	22800000
Chr08	38846264	16500001	22500000	36216094	16500001	22800000
Chr09	36738443	13500001	19200000	35040230	14700001	20400000

## Sheet: Table S4
Supplementary Table 4. Summary of BUSCO assessment results for LHH and Newhall genomes
Genome	Complete BUSCOs (C)	Complete and single-copy BUSCOs (S)	Complete and duplicated BUSCOs (D)	Fragmented BUSCOs (F)	Missing BUSCOs (M)	Total Lineage BUSCOs
Citrus sineses Newhall	1601 (99.19%)	1578 (97.77%)	23 (1.43%)	2 (0.12%)	11 (0.68%)	1614
Citrus sineses LHH	1599 (99.07%)	1580 (97.89%)	19 (1.18%)	4 (0.25%)	11 (0.68%)	1614

## Sheet: Table S5
Supplementary Table 5. Mapping rate statistics of sequencing data for Newhall and LHH genomes
	Citrus sinensis Newhall					Citrus sinensis LHH
Type	Total reads	Mapped reads	Mapped (%)	Properly mapped reads	Properly mapped (%)	Total reads	Mapped reads	Mapped (%)	Properly mapped reads	Properly_mapped (%)
Illumina	115500382	114311768	98.97	104757926	90.7	122646582	117804485	96.05	96820244	78.94
Pacbio HiFi	1867082	1859253	99.58	-	-	2038423	2020328	99.11	-	-
ONT UL	256965	249391	97.05	-	-	208149	201633	96.87	-	-

## Sheet: Table S6
Supplementary Table 6. Statistical information of TEs in LHH and Newhall genomes
	Citrus sinensis LHH			Citrus sinensis Newhall
Type	Number	Length (bp)	Rate (%)	Number	Length (bp)	Rate (%)
ClassI:Retroelement	105692	85393956	25.1	104921	88554827	25.57
ClassI/DIRS	1	39	0	1	39	0
ClassI/LINE	16108	4151543	1.22	14192	3344983	0.97
ClassI/LTR/Caulimovirus	3573	5560086	1.63	3197	5006684	1.45
ClassI/LTR/Copia	26259	25856043	7.6	26910	26231985	7.57
ClassI/LTR/ERV	1420	91801	0.03	1540	103456	0.03
ClassI/LTR/Gypsy	26305	38695672	11.37	28688	43934680	12.69
ClassI/LTR/Ngaro	201	14908	0	203	14453	0
ClassI/LTR/Pao	193	61863	0.02	142	22547	0.01
ClassI/LTR/Unknown	27754	10260597	3.02	26009	9165537	2.65
ClassI/SINE	3878	701404	0.21	4039	730463	0.21
ClassII:DNA transposon	99937	30305650	8.91	92552	28231024	8.15
ClassII/CACTA	1938	1061411	0.31	1873	915989	0.26
ClassII/Crypton	23	1023	0	27	1396	0
ClassII/Dada	222	12590	0	206	11244	0
ClassII/Ginger	31	1609	0	29	1570	0
ClassII/Helitron	13956	5233053	1.54	15929	5708727	1.65
ClassII/IS3EU	165	10232	0	176	10337	0
ClassII/Kolobok	181	12349	0	201	14682	0
ClassII/Maverick	138	8782	0	123	7807	0
ClassII/Merlin	138	7383	0	143	6878	0
ClassII/Mutator	1935	1489558	0.44	1894	1560477	0.45
ClassII/P	70	4185	0	75	4396	0
ClassII/PIF-Harbinger	859	131070	0.04	1009	141918	0.04
ClassII/PiggyBac	33	1424	0	41	1942	0
ClassII/Tc1-Mariner	363	50797	0.01	612	108906	0.03
ClassII/Unknown	76131	21021926	6.18	66537	18426074	5.32
ClassII/Zisupton	90	4488	0	370	107784	0.03
ClassII/hAT	3664	1253770	0.37	3307	1200897	0.35
Unknown	21	1487	0	28	2003	0
Total	205650	115701093	34	197501	116787854	33.72

## Sheet: Table S7
Supplementary Table 7. Gene model annotation results of LHH and Newhall genomes
Method	Software	Species	LHH Gene number	Newhall Gene number
Ab initio	Augustus	-	32167	27697
	SNAP	-	45569	49832
Homology-based	GeMoMa	A. thaliana	20074	19542
		C. maxima	26762	26017
		C. sinensis Ref1	28103	27094
		C. sinensis Ref2	31903	30739
		P. trifoliata	29040	28129
RNAseq	GeneMarkS-T	-	15928	15453
	PASA	-	16916	16559
Integration	EVM	-	31456	30021

## Sheet: Table S8
Supplementary Table 8. Summary of non-coding RNA annotation results in LHH and Newhall genomes
	rRNA	tRNA	miRNA	snRNA	snoRNA
Citrus sinensis LHH	714	411	167	300	671
Citrus sinensis Newhall	3920	418	166	288	663

## Sheet: Table S9
Supplementary Table 9. Statistical summary of gene family clustering results
Item	A. thaliana	A. trichopoda	C. sinensis LHH	C. sinensis Newhall	C. sinensis Ref	C. clementina	C. maxima	M. domestica	O. sativa	P. trifoliata	S. lycopersicum	V. vinifera	Z. jujuba
Number of genes	27316	16599	31456	30020	23308	22207	26787	48655	57358	24905	33943	24835	24795
Number of genes in orthogroups	18338	14679	30442	29395	23182	20976	21715	40895	36843	24040	22697	23351	23264
Number of unassigned genes	8978	1920	1014	625	126	1231	5072	7760	20515	865	11246	1484	1531
Percentage of genes in orthogroups	67.1	88.4	96.8	97.9	99.5	94.5	81.1	84.1	64.2	96.5	66.9	94	93.8
Percentage of unassigned genes	32.9	11.6	3.2	2.1	0.5	5.5	18.9	15.9	35.8	3.5	33.1	6	6.2
Number of orthogroups containing species	12643	12219	22554	22022	19122	17603	17600	18450	14639	19219	14843	16439	16797
Percentage of orthogroups containing species	29.2	28.2	52.1	50.8	44.1	40.6	40.6	42.6	33.8	44.4	34.3	37.9	38.8
Number of species-specific orthogroups	2415	297	115	51	7	46	443	1690	5311	54	2716	457	473
Number of genes in species-specific orthogroups	6534	1024	636	178	37	109	1091	9156	24472	157	8314	2094	2223
Percentage of genes in species-specific orthogroups	23.9	6.2	2	0.6	0.2	0.5	4.1	18.8	42.7	0.6	24.5	8.4	9

## Sheet: Table S10
Supplementary Table 10. SVs of homologous genes in the Newhall genome corresponding to reported cold tolerance genes in O. sativa Nipponbare
Region	Gene ID(distance)	Chromosome	Start position	End position	Gene ID of O. sativa
intergenic	CsN05G035450(dist=12379)	Chr05	36153245	36153245	Os05t0518600
intronic	CsN05G038800	Chr05	40067862	40067862	Os09t0410300
downstream	CsN06G013240(dist=1193)	Chr06	9147767	9147767	Os07t0693800
upstream;downstream	CsN06G015230(dist=577)	Chr06	11127735	11127735	Os03t0823000
intergenic	CsN06G015730(dist=3071)	Chr06	11688090	11688090	Os01t0841500
upstream	CsN08G003940(dist=542)	Chr08	5565376	5566757	Os03t0285800
upstream	CsN09G011060(dist=1987)	Chr09	10144433	10144587	Os04t0132500
intronic	CsN09G027010	Chr09	29416148	29430582	Os05t0527100
intergenic	CsN09G027010(dist=6147)	Chr09	29460376	29460376	Os05t0527100
downstream	CsN09G028160(dist=1950)	Chr09	30465675	30466667	Os02t0695200
